# Supplementary material for: Tumor Suppressor miRNA-503 Inhibits Cell Invasion in Head and Neck Cancer through the Wnt Signaling Pathway via the WNT3A/MMP Molecular Axis
Source: Int J Mol Sci. 2022 Dec 14;23(24):15900. doi: 10.3390/ijms232415900 (PMC9786678; doi:10.3390/ijms232415900)
Supplement: Supplementary file 1 [file ijms-23-15900-s001.zip]

Archive with 2 entries (2 files):
- Supplementary Figures.pptx
- Supplementary Table S1. WNT signaling molecules gene expression fold.xlsx
