# Supplementary material for: Tumor Suppressor miRNA-503 Inhibits Cell Invasion in Head and Neck Cancer through the Wnt Signaling Pathway via the WNT3A/MMP Molecular Axis
Source: Int J Mol Sci. 2022 Dec 14;23(24):15900. doi: 10.3390/ijms232415900 (PMC9786678; doi:10.3390/ijms232415900)
Supplement: Supplementary file 1 [file ijms-23-15900-s001.zip › Supplementary Table S1. WNT signaling molecules gene expression fold.xlsx]

## Sheet: Sheet1
WNT signaling molecules expression fold
Symbol	Fold Change	Fold Regulation
NANOG	0.0441	-22.6592
CTGF	0.0466	-21.4557
MMP7	0.067	-14.933
AXIN2	0.0775	-12.8991
CACNA2D3	0.0775	-12.8991
CUBN	0.0775	-12.8991
DLK1	0.0775	-12.8991
DPP10	0.0775	-12.8991
FGF20	0.0775	-12.8991
FGF9	0.0775	-12.8991
GDF5	0.0775	-12.8991
GDNF	0.0775	-12.8991
IGF1	0.0775	-12.8991
IGF2	0.0775	-12.8991
PDGFRA	0.0775	-12.8991
PTCH1	0.0775	-12.8991
SFRP2	0.0775	-12.8991
T	0.0775	-12.8991
WISP2	0.0909	-11.0048
CDKN2A	0.0929	-10.7587
CDON	0.0975	-10.2519
BMP4	0.117	-8.5446
WNT3A	0.1217	-8.2193
MYC	0.1252	-7.9853
FGF7	0.1382	-7.2359
VEGFA	0.1463	-6.8342
FST	0.1483	-6.7427
IL6	0.1497	-6.678
WISP1	0.2	-5.0009
FZD7	0.2037	-4.908
DKK1	0.2104	-4.753
NTRK2	0.2139	-4.6755
NRCAM	0.2274	-4.3976
WNT5A	0.2934	-3.4079
AHR	0.2939	-3.402
JAG1	0.3009	-3.3232
CCND2	0.4214	-2.3733
BTRC	0.4276	-2.3385
LEF1	0.4576	-2.1854
WNT9A	0.4758	-2.1016
KLF5	0.4816	-2.0766
FGF4	0.5276	-1.8955
MMP2	0.5533	-1.8072
SMO	0.6101	-1.639
ABCB1	0.6285	-1.5911
EGFR	0.631	-1.5848
MMP9	0.6418	-1.5581
NRP1	0.6993	-1.4301
GJA1	0.7115	-1.4054
TGFB3	0.7311	-1.3678
PPAP2B	0.7599	-1.316
PITX2	0.7611	-1.3139
TCF7L1	0.7743	-1.2915
LRP1	0.9177	-1.0897
DAB2	0.9245	-1.0817
TCF7L2	0.945	-1.0582
TCF4	0.9605	-1.0411
RUNX2	1.0038	1.0038
BIRC5	1.0455	1.0455
SOX2	1.1116	1.1116
FN1	1.146	1.146
ANGPTL4	1.2095	1.2095
TCF7	1.3975	1.3975
BGLAP	1.4917	1.4917
SOX9	1.6579	1.6579
CDH1	1.6715	1.6715
FOSL1	1.7817	1.7817
ID2	1.8927	1.8927
CD44	1.9549	1.9549
CCND1	1.9594	1.9594
ANTXR1	2.0392	2.0392
MET	2.3272	2.3272
TWIST1	2.3682	2.3682
IRS1	2.5431	2.5431
ETS2	2.7618	2.7618
CEBPD	3.0514	3.0514
PTGS2	3.0881	3.0881
TLE1	3.2227	3.2227
POU5F1	3.5082	3.5082
PLAUR	3.9292	3.9292
SIX1	4.1752	4.1752
EFNB1	4.2225	4.2225
PPARD	6.9464	6.9464
EGR1	9.7527	9.7527
